# Supplementary material for: Prediction of well-being and insight into work-life integration among physicians using machine learning approach
Source: PLoS One. 2021 Jul 15;16(7):e0254795. doi: 10.1371/journal.pone.0254795 (PMC8282024; doi:10.1371/journal.pone.0254795)
Supplement: S3 Appendix — (XLSX) [file pone.0254795.s006.xlsx]

## Sheet: S2 Appendix All data set of the
Participant No.	Well being_index	Well being_class	Age	Gender	Work	Work style	Work hours per week	Relationship status (Married)	Family support	Equality at work	Equality at home	Power harrasment	Sexuall harrasment	Carrier satisfaction
1	8	Well	60	Male	Practitioner	Full time	10	Yes	Yes	No	No	No	No	Yes
2	7	Well	50	Female	Hospital worker	Part time	10	Yes	No	No	No	Yes	Yes	No
3	7	Well	60	Male	Hospital worker	Part time	10	Yes	No	No	No	Yes	No	Yes
4	7	Well	40	Female	Hospital worker	Part time	10	No	No	No	Yes	Yes	Yes	Yes
5	9	Well	70	Male	Practitioner	Full time	10	Yes	No	No	No	Yes	No	Yes
6	8	Well	80	Female	Hospital worker	Part time	10	Yes	No	Yes	No	No	No	Yes
7	5	Unwell	80	Male	Hospital worker	Full time	10	Yes	Yes	No	Yes	No	No	Yes
8	5	Unwell	40	Female	Hospital worker	Part time	10	Yes	No	No	No	Yes	Yes	No
9	8	Well	40	Female	Hospital worker	Part time	10	Yes	No	No	No	No	Yes	No
10	9	Well	80	Male	Practitioner	Full time	10	Yes	Yes	Yes	No	Yes	No	Yes
11	7	Well	50	Female	Practitioner	Full time	10	Yes	No	Yes	No	Yes	Yes	Yes
12	7	Well	80	Male	Practitioner	Full time	10	Yes	Yes	Yes	Yes	No	No	Yes
13	5	Unwell	80	Male	Practitioner	Full time	10	Yes	No	Yes	No	No	No	Yes
14	9	Well	30	Female	Hospital worker	Part time	10	Yes	Yes	Yes	Yes	No	No	Yes
15	7	Well	70	Female	Hospital worker	Part time	10	Yes	No	No	No	Yes	Yes	Yes
16	7	Well	70	Female	Hospital worker	Part time	10	No	No	No	No	Yes	Yes	Yes
17	7	Well	40	Female	Hospital worker	Part time	10	Yes	No	No	No	Yes	Yes	No
18	6	Well	70	Male	Practitioner	Full time	10	Yes	No	No	Yes	Yes	No	Yes
19	10	Well	30	Female	Hospital worker	Full time	10	Yes	No	Yes	Yes	Yes	Yes	Yes
20	10	Well	40	Female	Hospital worker	Part time	20	Yes	Yes	No	Yes	No	No	Yes
21	7	Well	70	Male	Practitioner	Full time	20	Yes	Yes	Yes	No	No	No	No
22	7	Well	50	Male	Practitioner	Full time	20	Yes	Yes	Yes	Yes	Yes	Yes	Yes
23	9	Well	60	Male	Practitioner	Full time	20	Yes	Yes	No	No	Yes	No	Yes
24	9	Well	70	Male	Hospital worker	Part time	20	Yes	Yes	No	No	Yes	Yes	Yes
25	9	Well	50	Female	Practitioner	Full time	20	Yes	No	Yes	Yes	Yes	Yes	No
26	7	Well	70	Male	Hospital worker	Part time	20	No	Yes	Yes	Yes	Yes	Yes	Yes
27	10	Well	70	Male	Practitioner	Full time	20	Yes	No	No	No	No	No	Yes
28	5	Unwell	60	Male	Practitioner	Full time	20	Yes	No	Yes	No	Yes	Yes	Yes
29	6	Well	80	Male	Practitioner	Full time	20	Yes	No	Yes	Yes	No	No	Yes
30	7	Well	40	Female	Hospital worker	Full time	20	Yes	No	Yes	No	Yes	Yes	Yes
31	8	Well	70	Male	Hospital worker	Part time	20	Yes	Yes	No	No	Yes	Yes	No
32	9	Well	70	Male	Practitioner	Full time	20	Yes	Yes	No	No	No	No	Yes
33	7	Well	40	Female	Practitioner	Full time	20	Yes	No	Yes	No	Yes	Yes	No
34	7	Well	50	Male	Hospital worker	Part time	20	Yes	No	Yes	No	No	No	No
35	8	Well	60	Male	Practitioner	Full time	20	Yes	Yes	No	Yes	Yes	No	Yes
36	7	Well	40	Male	Practitioner	Full time	20	Yes	No	No	Yes	No	No	Yes
37	9	Well	80	Male	Practitioner	Full time	20	Yes	No	No	Yes	Yes	No	Yes
38	8	Well	60	Male	Practitioner	Full time	20	No	Yes	Yes	Yes	No	No	Yes
39	10	Well	50	Female	Practitioner	Full time	20	Yes	No	No	No	Yes	Yes	Yes
40	9	Well	30	Female	Hospital worker	Part time	20	Yes	No	Yes	Yes	Yes	Yes	Yes
41	7	Well	30	Female	Hospital worker	Part time	20	No	Yes	Yes	Yes	No	No	Yes
42	8	Well	80	Male	Practitioner	Full time	20	Yes	No	Yes	Yes	No	No	No
43	9	Well	70	Male	Practitioner	Full time	20	Yes	Yes	No	Yes	Yes	No	No
44	9	Well	60	Female	Practitioner	Full time	20	Yes	No	Yes	No	Yes	No	No
45	5	Unwell	60	Male	Practitioner	Full time	20	Yes	No	No	No	No	Yes	No
46	8	Well	50	Female	Hospital worker	Part time	20	Yes	No	No	No	Yes	Yes	Yes
47	10	Well	60	Male	Practitioner	Full time	20	Yes	Yes	No	No	Yes	No	Yes
48	7	Well	40	Female	Hospital worker	Full time	20	Yes	No	No	No	Yes	No	No
49	10	Well	80	Male	Practitioner	Full time	20	Yes	No	No	No	Yes	Yes	Yes
50	9	Well	60	Female	Practitioner	Full time	30	No	No	No	No	No	No	No
51	7	Well	60	Male	Practitioner	Full time	30	Yes	No	No	No	No	No	Yes
52	8	Well	50	Male	Hospital worker	Full time	30	Yes	No	Yes	Yes	Yes	No	Yes
53	8	Well	60	Male	Practitioner	Full time	30	Yes	Yes	Yes	No	No	No	Yes
54	9	Well	60	Male	Practitioner	Full time	30	Yes	Yes	Yes	Yes	No	No	Yes
55	7	Well	60	Male	Practitioner	Full time	30	Yes	No	No	No	Yes	Yes	Yes
56	7	Well	60	Male	Hospital worker	Full time	30	Yes	Yes	Yes	No	Yes	Yes	No
57	8	Well	70	Male	Practitioner	Full time	30	Yes	Yes	Yes	Yes	Yes	No	No
58	5	Unwell	60	Male	Practitioner	Full time	30	Yes	Yes	No	No	No	No	No
59	7	Well	60	Female	Practitioner	Full time	30	Yes	No	No	No	Yes	No	Yes
60	10	Well	60	Male	Practitioner	Full time	30	Yes	Yes	Yes	Yes	Yes	No	Yes
61	8	Well	60	Male	Practitioner	Full time	30	Yes	Yes	Yes	No	Yes	No	Yes
62	5	Unwell	60	Male	Practitioner	Full time	30	Yes	No	No	No	No	No	Yes
63	8	Well	40	Male	Hospital worker	Part time	30	Yes	No	No	No	Yes	Yes	Yes
64	6	Well	60	Male	Practitioner	Full time	30	Yes	No	Yes	Yes	Yes	Yes	Yes
65	9	Well	40	Female	Practitioner	Full time	30	Yes	No	No	No	Yes	Yes	No
66	8	Well	60	Male	Practitioner	Full time	30	Yes	Yes	Yes	Yes	No	Yes	Yes
67	6	Well	50	Female	Hospital worker	Full time	30	Yes	No	No	No	Yes	Yes	No
68	10	Well	40	Female	Hospital worker	Full time	30	Yes	No	Yes	No	Yes	Yes	No
69	10	Well	60	Male	Practitioner	Full time	30	Yes	No	No	No	Yes	No	Yes
70	10	Well	50	Male	Hospital worker	Full time	30	Yes	No	No	Yes	Yes	Yes	Yes
71	8	Well	60	Male	Practitioner	Full time	30	Yes	Yes	No	No	Yes	No	Yes
72	8	Well	60	Male	Practitioner	Full time	30	Yes	No	No	Yes	No	No	Yes
73	8	Well	70	Male	Hospital worker	Part time	30	Yes	Yes	Yes	Yes	No	No	Yes
74	9	Well	60	Male	Hospital worker	Full time	30	Yes	Yes	Yes	No	Yes	Yes	Yes
75	7	Well	70	Male	Practitioner	Full time	30	Yes	Yes	No	No	Yes	No	Yes
76	9	Well	60	Male	Practitioner	Full time	30	Yes	No	Yes	Yes	Yes	Yes	Yes
77	8	Well	60	Male	Practitioner	Full time	30	Yes	No	No	Yes	No	No	Yes
78	8	Well	50	Female	Practitioner	Full time	30	Yes	No	No	No	Yes	Yes	No
79	9	Well	50	Male	Practitioner	Full time	30	Yes	Yes	Yes	Yes	Yes	No	Yes
80	9	Well	50	Male	Practitioner	Full time	30	Yes	Yes	No	No	Yes	Yes	Yes
81	10	Well	50	Male	Hospital worker	Full time	30	Yes	No	Yes	Yes	Yes	Yes	Yes
82	8	Well	60	Male	Practitioner	Full time	30	Yes	No	Yes	No	Yes	Yes	Yes
83	5	Unwell	70	Male	Practitioner	Full time	30	Yes	Yes	Yes	Yes	No	No	Yes
84	8	Well	50	Female	Practitioner	Full time	30	Yes	No	Yes	No	Yes	Yes	Yes
85	8	Well	60	Male	Hospital worker	Full time	30	Yes	Yes	No	No	Yes	Yes	Yes
86	9	Well	30	Male	Hospital worker	Full time	30	No	No	No	Yes	Yes	Yes	Yes
87	7	Well	70	Male	Practitioner	Full time	30	Yes	Yes	Yes	No	No	No	Yes
88	8	Well	80	Male	Hospital worker	Part time	30	Yes	No	Yes	Yes	Yes	Yes	Yes
89	10	Well	70	Female	Practitioner	Full time	30	Yes	No	No	No	Yes	Yes	Yes
90	10	Well	60	Male	Practitioner	Full time	30	Yes	No	No	No	Yes	No	No
91	5	Unwell	30	Male	Hospital worker	Part time	30	Yes	Yes	Yes	No	Yes	No	Yes
92	7	Well	60	Female	Practitioner	Full time	30	Yes	No	No	No	No	No	Yes
93	5	Unwell	50	Male	Hospital worker	Full time	30	No	Yes	Yes	Yes	Yes	Yes	No
94	10	Well	60	Male	Practitioner	Full time	30	Yes	Yes	Yes	No	No	No	Yes
95	6	Well	60	Female	Hospital worker	Part time	30	Yes	No	No	No	Yes	No	No
96	9	Well	70	Male	Practitioner	Full time	30	Yes	Yes	No	No	No	No	Yes
97	10	Well	50	Male	Hospital worker	Full time	30	Yes	Yes	Yes	No	No	No	Yes
98	8	Well	80	Male	Hospital worker	Full time	30	Yes	Yes	No	No	Yes	Yes	Yes
99	7	Well	50	Male	Practitioner	Full time	30	Yes	No	Yes	Yes	Yes	Yes	Yes
100	10	Well	30	Male	Hospital worker	Full time	40	Yes	No	No	No	Yes	Yes	Yes
101	7	Well	30	Male	Hospital worker	Full time	40	Yes	No	No	Yes	Yes	No	Yes
102	8	Well	60	Male	Hospital worker	Full time	40	Yes	No	No	No	Yes	Yes	Yes
103	9	Well	70	Male	Practitioner	Full time	40	Yes	Yes	Yes	Yes	Yes	Yes	Yes
104	8	Well	50	Female	Hospital worker	Full time	40	Yes	No	No	No	Yes	Yes	No
105	10	Well	50	Male	Practitioner	Full time	40	Yes	No	No	No	Yes	Yes	Yes
106	8	Well	50	Female	Practitioner	Full time	40	Yes	No	Yes	No	Yes	No	Yes
107	9	Well	70	Male	Practitioner	Full time	40	Yes	Yes	No	No	Yes	Yes	Yes
108	8	Well	70	Male	Practitioner	Full time	40	Yes	Yes	Yes	No	No	No	Yes
109	7	Well	50	Female	Hospital worker	Full time	40	Yes	No	Yes	No	Yes	Yes	No
110	9	Well	40	Male	Hospital worker	Full time	40	Yes	No	Yes	No	No	No	No
111	10	Well	50	Male	Hospital worker	Full time	40	Yes	No	No	No	No	No	Yes
112	8	Well	20	Male	Hospital worker	Full time	40	Yes	No	Yes	Yes	Yes	Yes	Yes
113	7	Well	40	Male	Practitioner	Full time	40	Yes	No	No	No	Yes	Yes	Yes
114	6	Well	90	Male	Practitioner	Full time	40	Yes	Yes	Yes	No	Yes	Yes	Yes
115	6	Well	60	Male	Hospital worker	Full time	40	Yes	No	No	No	Yes	Yes	Yes
116	8	Well	50	Male	Hospital worker	Full time	40	Yes	Yes	Yes	Yes	Yes	No	Yes
117	8	Well	50	Female	Hospital worker	Full time	40	No	No	Yes	Yes	Yes	Yes	Yes
118	6	Well	70	Male	Practitioner	Full time	40	Yes	No	No	No	Yes	Yes	Yes
119	8	Well	30	Female	Hospital worker	Full time	40	Yes	No	No	No	Yes	Yes	Yes
120	6	Well	50	Male	Hospital worker	Full time	40	Yes	No	Yes	Yes	Yes	Yes	No
121	8	Well	60	Male	Hospital worker	Full time	40	Yes	Yes	Yes	Yes	Yes	No	Yes
122	8	Well	50	Male	Practitioner	Full time	40	Yes	No	Yes	No	Yes	Yes	Yes
123	8	Well	50	Male	Hospital worker	Full time	40	Yes	Yes	Yes	Yes	Yes	Yes	No
124	7	Well	40	Male	Hospital worker	Full time	40	Yes	No	No	Yes	Yes	Yes	Yes
125	8	Well	60	Male	Practitioner	Full time	40	Yes	Yes	No	Yes	Yes	Yes	Yes
126	6	Well	40	Female	Hospital worker	Full time	40	Yes	Yes	No	Yes	No	Yes	Yes
127	8	Well	50	Male	Practitioner	Full time	40	Yes	No	No	No	Yes	Yes	Yes
128	8	Well	50	Male	Hospital worker	Full time	40	Yes	No	No	No	No	Yes	Yes
129	8	Well	30	Male	Hospital worker	Full time	40	Yes	No	Yes	No	No	No	Yes
130	9	Well	70	Male	Practitioner	Full time	40	Yes	Yes	No	Yes	No	Yes	No
131	6	Well	50	Male	Practitioner	Full time	40	Yes	No	No	No	Yes	Yes	Yes
132	8	Well	60	Male	Hospital worker	Full time	40	Yes	No	Yes	Yes	Yes	Yes	Yes
133	9	Well	50	Male	Hospital worker	Full time	40	Yes	Yes	Yes	Yes	Yes	Yes	Yes
134	5	Unwell	50	Male	Hospital worker	Full time	40	Yes	No	No	No	Yes	No	Yes
135	9	Well	60	Male	Hospital worker	Full time	40	Yes	Yes	No	No	Yes	Yes	Yes
136	7	Well	40	Female	Hospital worker	Full time	40	Yes	No	No	No	No	Yes	Yes
137	7	Well	50	Male	Practitioner	Full time	40	Yes	Yes	No	No	No	No	No
138	9	Well	50	Male	Hospital worker	Full time	40	Yes	No	No	No	Yes	Yes	Yes
139	9	Well	40	Male	Hospital worker	Full time	40	No	No	Yes	Yes	Yes	Yes	No
140	5	Unwell	40	Male	Hospital worker	Full time	40	Yes	No	Yes	Yes	No	No	Yes
141	6	Well	60	Male	Hospital worker	Part time	40	Yes	Yes	No	Yes	Yes	No	Yes
142	6	Well	40	Female	Hospital worker	Full time	40	Yes	No	No	No	Yes	No	No
143	8	Well	40	Male	Practitioner	Full time	40	Yes	No	Yes	No	Yes	No	Yes
144	8	Well	60	Male	Practitioner	Full time	40	Yes	No	No	Yes	No	No	Yes
145	5	Unwell	60	Male	Hospital worker	Full time	40	Yes	Yes	Yes	No	Yes	Yes	No
146	6	Well	40	Male	Hospital worker	Full time	40	Yes	No	No	No	Yes	No	Yes
147	3	Unwell	30	Female	Hospital worker	Full time	40	Yes	No	Yes	No	Yes	Yes	No
148	6	Well	40	Male	Practitioner	Full time	40	Yes	No	No	No	Yes	Yes	Yes
149	7	Well	50	Male	Practitioner	Full time	40	Yes	No	No	Yes	No	Yes	Yes
150	5	Unwell	60	Male	Practitioner	Full time	40	Yes	No	Yes	Yes	No	No	Yes
151	10	Well	30	Female	Hospital worker	Part time	40	Yes	No	No	No	Yes	No	No
152	10	Well	40	Male	Practitioner	Full time	40	Yes	No	Yes	Yes	Yes	Yes	Yes
153	8	Well	60	Male	Hospital worker	Full time	40	Yes	Yes	No	No	Yes	Yes	Yes
154	8	Well	60	Male	Practitioner	Full time	40	Yes	Yes	Yes	No	Yes	No	Yes
155	7	Well	60	Male	Hospital worker	Full time	40	Yes	Yes	No	No	Yes	No	Yes
156	7	Well	40	Male	Hospital worker	Full time	40	Yes	No	Yes	No	Yes	No	Yes
157	10	Well	30	Male	Hospital worker	Full time	40	Yes	Yes	No	No	No	No	Yes
158	6	Well	30	Female	Hospital worker	Full time	40	No	Yes	Yes	No	Yes	Yes	No
159	8	Well	30	Male	Hospital worker	Full time	40	Yes	Yes	No	No	No	Yes	Yes
160	9	Well	50	Male	Hospital worker	Full time	40	Yes	Yes	Yes	No	Yes	Yes	Yes
161	6	Well	40	Male	Hospital worker	Full time	40	Yes	No	Yes	Yes	No	No	No
162	7	Well	30	Female	Hospital worker	Full time	40	Yes	No	No	Yes	Yes	Yes	No
163	6	Well	40	Female	Hospital worker	Full time	40	Yes	No	No	No	Yes	Yes	No
164	7	Well	50	Male	Practitioner	Full time	40	Yes	Yes	Yes	Yes	Yes	Yes	No
165	7	Well	60	Male	Practitioner	Full time	40	Yes	No	Yes	No	Yes	Yes	Yes
166	7	Well	70	Male	Practitioner	Full time	40	Yes	Yes	Yes	Yes	Yes	No	Yes
167	7	Well	60	Male	Hospital worker	Full time	40	Yes	Yes	Yes	Yes	Yes	Yes	Yes
168	8	Well	70	Male	Practitioner	Full time	40	Yes	No	No	No	No	No	Yes
169	6	Well	30	Female	Hospital worker	Full time	40	Yes	No	No	No	Yes	Yes	No
170	8	Well	50	Male	Practitioner	Full time	50	Yes	No	No	Yes	Yes	No	No
171	6	Well	50	Male	Practitioner	Full time	50	Yes	No	Yes	No	No	No	No
172	8	Well	20	Male	Hospital worker	Full time	50	No	No	Yes	Yes	Yes	No	Yes
173	9	Well	30	Male	Hospital worker	Full time	50	Yes	No	Yes	No	Yes	No	Yes
174	6	Well	50	Male	Hospital worker	Full time	50	Yes	Yes	Yes	Yes	Yes	Yes	Yes
175	8	Well	20	Female	Hospital worker	Full time	50	Yes	No	No	No	Yes	Yes	Yes
176	9	Well	60	Male	Practitioner	Full time	50	Yes	Yes	Yes	No	Yes	No	No
177	7	Well	60	Female	Practitioner	Full time	50	Yes	Yes	No	No	No	No	No
178	7	Well	30	Male	Hospital worker	Full time	50	Yes	No	Yes	Yes	Yes	No	No
179	6	Well	50	Male	Practitioner	Full time	50	Yes	No	No	Yes	Yes	Yes	Yes
180	5	Unwell	40	Male	Hospital worker	Full time	50	Yes	Yes	No	No	Yes	Yes	Yes
181	9	Well	60	Male	Hospital worker	Full time	50	Yes	Yes	Yes	Yes	Yes	Yes	Yes
182	10	Well	40	Male	Hospital worker	Full time	50	Yes	No	Yes	Yes	Yes	Yes	Yes
183	7	Well	60	Male	Practitioner	Full time	50	Yes	No	No	Yes	Yes	Yes	Yes
184	6	Well	40	Male	Hospital worker	Full time	50	Yes	No	No	No	Yes	Yes	Yes
185	10	Well	50	Male	Hospital worker	Full time	50	Yes	No	Yes	Yes	Yes	Yes	Yes
186	7	Well	40	Male	Hospital worker	Full time	50	Yes	No	Yes	Yes	No	No	Yes
187	8	Well	60	Male	Hospital worker	Full time	50	Yes	No	Yes	No	Yes	No	Yes
188	9	Well	20	Male	Hospital worker	Full time	50	No	Yes	Yes	Yes	Yes	Yes	Yes
189	5	Unwell	40	Male	Hospital worker	Full time	50	No	No	No	No	Yes	Yes	No
190	7	Well	30	Male	Hospital worker	Full time	50	Yes	No	No	No	Yes	Yes	No
191	4	Unwell	40	Male	Hospital worker	Full time	50	Yes	No	Yes	Yes	Yes	No	No
192	6	Well	40	Male	Hospital worker	Full time	50	Yes	No	Yes	No	Yes	No	Yes
193	8	Well	40	Male	Practitioner	Full time	50	Yes	No	Yes	No	Yes	No	Yes
194	5	Unwell	60	Male	Hospital worker	Full time	50	Yes	No	No	No	Yes	No	No
195	7	Well	50	Male	Practitioner	Full time	50	Yes	Yes	Yes	No	No	No	No
196	8	Well	40	Male	Hospital worker	Full time	50	Yes	No	Yes	No	Yes	Yes	Yes
197	8	Well	50	Female	Hospital worker	Full time	50	Yes	No	Yes	No	Yes	Yes	No
198	7	Well	50	Male	Hospital worker	Full time	50	Yes	Yes	Yes	No	No	No	No
199	3	Unwell	50	Male	Practitioner	Full time	50	Yes	No	Yes	No	Yes	No	Yes
200	9	Well	50	Male	Hospital worker	Full time	50	Yes	Yes	Yes	Yes	Yes	No	No
201	7	Well	50	Male	Hospital worker	Full time	50	Yes	No	Yes	Yes	Yes	Yes	Yes
202	7	Well	30	Male	Hospital worker	Full time	50	Yes	No	Yes	No	Yes	Yes	Yes
203	10	Well	50	Female	Hospital worker	Full time	50	No	No	No	No	Yes	Yes	No
204	8	Well	40	Male	Hospital worker	Full time	50	Yes	Yes	Yes	Yes	Yes	No	Yes
205	8	Well	50	Male	Hospital worker	Full time	50	Yes	No	Yes	No	No	No	Yes
206	8	Well	40	Male	Hospital worker	Full time	50	Yes	Yes	Yes	Yes	Yes	No	Yes
207	8	Well	30	Male	Hospital worker	Full time	50	Yes	No	Yes	No	Yes	No	Yes
208	7	Well	50	Male	Hospital worker	Full time	50	Yes	No	Yes	Yes	Yes	Yes	No
209	10	Well	50	Male	Hospital worker	Full time	50	Yes	No	No	No	Yes	Yes	No
210	6	Well	60	Male	Hospital worker	Full time	50	Yes	Yes	No	No	Yes	Yes	No
211	9	Well	50	Male	Hospital worker	Full time	50	Yes	No	Yes	No	Yes	No	Yes
212	5	Unwell	60	Male	Practitioner	Full time	50	Yes	No	No	No	Yes	No	No
213	7	Well	30	Male	Hospital worker	Part time	50	Yes	No	No	No	Yes	Yes	Yes
214	10	Well	40	Male	Hospital worker	Full time	50	Yes	No	Yes	Yes	Yes	No	No
215	7	Well	70	Male	Hospital worker	Full time	50	Yes	Yes	No	No	Yes	No	No
216	8	Well	30	Male	Hospital worker	Full time	50	Yes	No	No	No	Yes	Yes	Yes
217	6	Well	40	Male	Hospital worker	Full time	50	Yes	No	Yes	No	Yes	Yes	Yes
218	7	Well	40	Male	Hospital worker	Full time	50	Yes	Yes	No	No	Yes	Yes	No
219	7	Well	40	Male	Hospital worker	Full time	50	Yes	No	Yes	Yes	Yes	Yes	Yes
220	8	Well	50	Male	Hospital worker	Full time	50	Yes	Yes	No	No	Yes	Yes	Yes
221	10	Well	40	Male	Hospital worker	Full time	50	Yes	Yes	Yes	No	Yes	No	Yes
222	5	Unwell	40	Male	Practitioner	Full time	50	Yes	No	Yes	Yes	Yes	Yes	Yes
223	7	Well	30	Male	Hospital worker	Full time	50	Yes	No	Yes	Yes	Yes	Yes	Yes
224	7	Well	40	Male	Hospital worker	Full time	50	Yes	No	No	Yes	Yes	Yes	No
225	8	Well	60	Male	Hospital worker	Full time	50	Yes	Yes	No	Yes	No	No	Yes
226	7	Well	70	Male	Practitioner	Full time	50	Yes	Yes	No	Yes	Yes	Yes	Yes
227	8	Well	50	Male	Practitioner	Full time	50	Yes	Yes	Yes	No	No	No	Yes
228	5	Unwell	30	Male	Hospital worker	Full time	50	Yes	No	Yes	Yes	Yes	Yes	No
229	9	Well	40	Male	Hospital worker	Full time	50	Yes	Yes	Yes	Yes	Yes	No	Yes
230	6	Well	20	Male	Hospital worker	Part time	50	No	No	Yes	Yes	Yes	Yes	Yes
231	9	Well	40	Male	Hospital worker	Full time	50	Yes	Yes	No	No	No	No	No
232	7	Well	40	Male	Hospital worker	Full time	50	Yes	No	No	Yes	Yes	Yes	Yes
233	8	Well	60	Male	Hospital worker	Full time	50	Yes	Yes	Yes	Yes	No	No	Yes
234	6	Well	30	Male	Hospital worker	Full time	50	Yes	No	Yes	Yes	Yes	Yes	No
235	5	Unwell	30	Male	Hospital worker	Full time	50	Yes	No	No	No	Yes	Yes	No
236	9	Well	40	Male	Hospital worker	Full time	50	Yes	No	No	No	Yes	Yes	Yes
237	9	Well	70	Male	Practitioner	Full time	50	Yes	Yes	Yes	No	No	No	Yes
238	7	Well	40	Male	Hospital worker	Full time	50	Yes	Yes	Yes	Yes	No	No	Yes
239	7	Well	40	Male	Hospital worker	Full time	50	Yes	Yes	Yes	No	Yes	No	Yes
240	8	Well	30	Male	Hospital worker	Full time	50	Yes	No	No	Yes	No	No	Yes
241	8	Well	40	Male	Hospital worker	Full time	50	Yes	No	Yes	Yes	Yes	No	No
242	5	Unwell	50	Male	Practitioner	Full time	50	Yes	No	Yes	No	No	Yes	No
243	8	Well	60	Male	Hospital worker	Full time	50	Yes	Yes	Yes	No	Yes	Yes	Yes
244	9	Well	60	Male	Hospital worker	Full time	50	Yes	No	Yes	Yes	Yes	Yes	No
245	8	Well	40	Male	Practitioner	Full time	50	Yes	No	No	Yes	Yes	No	Yes
246	9	Well	30	Male	Hospital worker	Full time	50	Yes	No	No	No	Yes	Yes	Yes
247	9	Well	40	Male	Hospital worker	Full time	50	No	Yes	No	No	Yes	No	Yes
248	7	Well	50	Male	Hospital worker	Full time	50	Yes	No	No	No	Yes	Yes	No
249	7	Well	30	Male	Hospital worker	Full time	50	Yes	No	No	Yes	Yes	No	Yes
250	6	Well	60	Male	Hospital worker	Full time	50	Yes	Yes	No	No	Yes	Yes	No
251	8	Well	40	Male	Hospital worker	Full time	50	Yes	Yes	No	No	Yes	Yes	Yes
252	8	Well	30	Male	Hospital worker	Full time	60	Yes	Yes	Yes	Yes	No	No	Yes
253	8	Well	60	Male	Practitioner	Full time	60	Yes	Yes	No	No	Yes	No	Yes
254	10	Well	20	Female	Hospital worker	Full time	60	Yes	No	No	No	Yes	Yes	Yes
255	10	Well	60	Male	Practitioner	Full time	60	Yes	No	Yes	Yes	Yes	Yes	Yes
256	10	Well	50	Male	Practitioner	Full time	60	Yes	No	Yes	Yes	No	No	Yes
257	8	Well	40	Male	Hospital worker	Full time	60	Yes	No	Yes	Yes	Yes	No	Yes
258	6	Well	20	Male	Hospital worker	Full time	60	No	No	Yes	Yes	Yes	Yes	Yes
259	9	Well	50	Male	Hospital worker	Full time	60	Yes	No	No	No	Yes	Yes	Yes
260	8	Well	20	Male	Hospital worker	Full time	60	No	No	Yes	No	Yes	No	Yes
261	5	Unwell	40	Female	Hospital worker	Full time	60	No	Yes	No	Yes	No	No	No
262	8	Well	50	Male	Practitioner	Full time	60	Yes	No	No	No	Yes	No	Yes
263	8	Well	20	Male	Hospital worker	Full time	60	No	No	Yes	Yes	No	Yes	Yes
264	9	Well	40	Male	Practitioner	Full time	60	Yes	No	Yes	No	No	No	Yes
265	6	Well	50	Male	Hospital worker	Full time	60	Yes	Yes	Yes	No	Yes	Yes	Yes
266	8	Well	50	Male	Practitioner	Full time	60	Yes	No	No	No	Yes	No	Yes
267	6	Well	40	Male	Hospital worker	Full time	60	Yes	Yes	No	No	Yes	Yes	Yes
268	8	Well	30	Male	Hospital worker	Full time	60	Yes	No	No	No	Yes	Yes	Yes
269	6	Well	40	Male	Hospital worker	Full time	60	No	Yes	Yes	Yes	Yes	Yes	No
270	10	Well	40	Female	Practitioner	Full time	60	Yes	No	Yes	No	No	No	Yes
271	8	Well	70	Male	Practitioner	Full time	60	Yes	No	No	No	No	No	Yes
272	7	Well	60	Male	Practitioner	Full time	60	Yes	No	No	Yes	Yes	No	Yes
273	5	Unwell	40	Male	Hospital worker	Full time	60	Yes	No	No	No	Yes	No	No
274	9	Well	30	Female	Hospital worker	Full time	60	Yes	Yes	Yes	Yes	No	Yes	No
275	10	Well	20	Male	Hospital worker	Full time	60	Yes	No	Yes	Yes	No	No	Yes
276	7	Well	40	Male	Hospital worker	Full time	60	Yes	Yes	No	Yes	Yes	Yes	Yes
277	8	Well	60	Male	Hospital worker	Full time	60	Yes	Yes	No	No	Yes	Yes	Yes
278	8	Well	50	Male	Hospital worker	Full time	60	Yes	No	No	No	Yes	Yes	Yes
279	10	Well	50	Male	Practitioner	Full time	60	Yes	Yes	No	Yes	Yes	No	No
280	9	Well	40	Male	Hospital worker	Full time	60	Yes	Yes	Yes	Yes	No	Yes	Yes
281	5	Unwell	30	Male	Hospital worker	Full time	60	No	Yes	Yes	Yes	Yes	Yes	No
282	8	Well	20	Male	Hospital worker	Full time	60	No	No	Yes	Yes	Yes	No	Yes
283	10	Well	30	Male	Hospital worker	Full time	60	Yes	Yes	Yes	Yes	Yes	Yes	Yes
284	9	Well	40	Male	Hospital worker	Full time	60	Yes	Yes	Yes	Yes	Yes	Yes	Yes
285	8	Well	30	Male	Hospital worker	Full time	60	Yes	No	Yes	Yes	Yes	No	No
286	7	Well	30	Male	Hospital worker	Full time	60	No	No	No	Yes	Yes	Yes	Yes
287	7	Well	60	Female	Hospital worker	Full time	60	Yes	No	Yes	No	Yes	Yes	No
288	8	Well	40	Male	Practitioner	Full time	60	Yes	No	No	No	Yes	Yes	Yes
289	7	Well	40	Male	Hospital worker	Full time	60	Yes	Yes	No	Yes	Yes	Yes	No
290	9	Well	50	Male	Practitioner	Full time	60	Yes	No	Yes	Yes	Yes	No	Yes
291	7	Well	50	Male	Hospital worker	Full time	60	Yes	No	No	No	No	No	Yes
292	8	Well	50	Male	Hospital worker	Full time	60	Yes	No	Yes	No	No	Yes	Yes
293	10	Well	60	Male	Practitioner	Full time	60	Yes	Yes	Yes	Yes	No	No	Yes
294	6	Well	50	Male	Hospital worker	Full time	60	Yes	No	No	Yes	Yes	No	Yes
295	1	Unwell	40	Male	Hospital worker	Full time	60	Yes	No	Yes	No	Yes	Yes	No
296	8	Well	40	Male	Hospital worker	Full time	60	Yes	Yes	No	Yes	Yes	Yes	Yes
297	10	Well	70	Male	Practitioner	Full time	60	Yes	Yes	Yes	No	No	No	Yes
298	8	Well	40	Male	Hospital worker	Full time	60	Yes	Yes	Yes	No	Yes	No	Yes
299	6	Well	50	Male	Hospital worker	Full time	60	Yes	Yes	No	No	Yes	Yes	Yes
300	8	Well	40	Male	Hospital worker	Full time	60	Yes	No	Yes	Yes	Yes	No	Yes
301	8	Well	30	Male	Hospital worker	Full time	60	Yes	Yes	No	No	Yes	Yes	Yes
302	5	Unwell	50	Male	Hospital worker	Full time	60	Yes	No	No	No	Yes	Yes	No
303	5	Unwell	30	Male	Hospital worker	Full time	60	No	No	No	Yes	Yes	Yes	No
304	6	Well	30	Male	Hospital worker	Full time	60	Yes	No	No	Yes	No	No	Yes
305	9	Well	40	Male	Hospital worker	Full time	60	Yes	No	Yes	No	Yes	No	Yes
306	7	Well	40	Female	Practitioner	Full time	60	Yes	No	Yes	No	Yes	Yes	No
307	6	Well	30	Female	Hospital worker	Full time	60	No	No	No	Yes	Yes	Yes	No
308	9	Well	50	Male	Hospital worker	Full time	60	Yes	Yes	No	No	No	No	Yes
309	6	Well	60	Male	Practitioner	Full time	60	Yes	No	No	No	Yes	Yes	Yes
310	10	Well	40	Male	Hospital worker	Full time	60	Yes	No	Yes	No	Yes	Yes	Yes
311	8	Well	40	Male	Hospital worker	Full time	60	Yes	No	No	No	Yes	Yes	Yes
312	7	Well	50	Male	Practitioner	Full time	60	Yes	Yes	No	No	Yes	No	Yes
313	5	Unwell	20	Male	Hospital worker	Full time	70	No	Yes	Yes	Yes	Yes	No	Yes
314	9	Well	60	Male	Practitioner	Full time	70	Yes	No	No	Yes	Yes	Yes	Yes
315	8	Well	40	Male	Hospital worker	Full time	70	Yes	No	No	No	Yes	Yes	No
316	10	Well	50	Male	Hospital worker	Full time	70	Yes	No	No	No	Yes	Yes	Yes
317	10	Well	40	Male	Hospital worker	Full time	70	Yes	Yes	Yes	Yes	Yes	Yes	Yes
318	1	Unwell	40	Female	Hospital worker	Full time	70	Yes	No	No	Yes	Yes	Yes	No
319	8	Well	20	Female	Hospital worker	Full time	70	Yes	No	No	No	Yes	Yes	Yes
320	8	Well	40	Male	Hospital worker	Full time	70	Yes	No	Yes	No	No	No	Yes
321	7	Well	30	Male	Hospital worker	Full time	70	No	No	Yes	Yes	Yes	No	Yes
322	7	Well	60	Male	Hospital worker	Full time	70	Yes	Yes	No	Yes	Yes	Yes	No
323	5	Unwell	30	Male	Hospital worker	Full time	70	Yes	No	Yes	Yes	Yes	No	Yes
324	10	Well	50	Male	Hospital worker	Full time	70	Yes	Yes	No	No	Yes	Yes	Yes
325	9	Well	30	Male	Hospital worker	Full time	70	Yes	No	Yes	No	Yes	Yes	No
326	7	Well	20	Male	Hospital worker	Full time	70	No	No	Yes	Yes	Yes	No	Yes
327	8	Well	20	Male	Hospital worker	Full time	70	Yes	No	Yes	No	No	No	Yes
328	6	Well	20	Male	Hospital worker	Full time	70	Yes	No	No	No	Yes	No	Yes
329	8	Well	80	Male	Practitioner	Full time	70	Yes	No	Yes	No	Yes	No	Yes
330	8	Well	30	Male	Hospital worker	Full time	70	Yes	No	No	Yes	No	No	Yes
331	8	Well	50	Male	Hospital worker	Full time	70	Yes	No	No	No	No	No	Yes
332	6	Well	40	Male	Hospital worker	Full time	70	Yes	Yes	No	No	No	No	Yes
333	8	Well	60	Male	Hospital worker	Full time	70	Yes	Yes	Yes	Yes	No	No	Yes
334	7	Well	30	Male	Hospital worker	Full time	70	Yes	No	Yes	No	Yes	Yes	Yes
335	8	Well	30	Male	Hospital worker	Full time	70	Yes	Yes	No	No	Yes	Yes	Yes
336	8	Well	40	Male	Hospital worker	Full time	70	Yes	Yes	No	No	Yes	Yes	Yes
337	9	Well	40	Male	Hospital worker	Full time	70	Yes	No	No	Yes	Yes	Yes	Yes
338	8	Well	60	Male	Practitioner	Full time	70	Yes	Yes	Yes	Yes	No	No	Yes
339	8	Well	50	Female	Hospital worker	Full time	70	Yes	Yes	No	No	Yes	No	No
340	8	Well	30	Male	Hospital worker	Full time	70	Yes	Yes	Yes	No	Yes	Yes	Yes
341	1	Unwell	40	Male	Practitioner	Full time	80	Yes	No	No	Yes	Yes	Yes	No
342	9	Well	50	Male	Hospital worker	Full time	80	Yes	No	No	Yes	Yes	Yes	Yes
343	10	Well	60	Male	Practitioner	Full time	80	Yes	No	No	Yes	No	No	Yes
344	6	Well	60	Male	Practitioner	Full time	80	Yes	Yes	Yes	Yes	No	No	Yes
345	6	Well	30	Male	Hospital worker	Full time	80	Yes	Yes	Yes	No	No	No	Yes
346	3	Unwell	50	Male	Hospital worker	Full time	80	Yes	No	No	Yes	Yes	Yes	Yes
347	5	Unwell	50	Male	Hospital worker	Full time	80	Yes	No	No	No	Yes	Yes	No
348	10	Well	40	Male	Hospital worker	Full time	80	Yes	Yes	Yes	Yes	Yes	Yes	Yes
349	7	Well	30	Male	Hospital worker	Part time	80	Yes	No	No	No	Yes	No	No
350	9	Well	50	Male	Practitioner	Full time	80	Yes	Yes	No	No	Yes	No	Yes
351	4	Unwell	50	Male	Hospital worker	Full time	80	Yes	Yes	Yes	No	Yes	No	Yes
352	3	Unwell	30	Male	Hospital worker	Part time	80	Yes	No	Yes	Yes	Yes	Yes	No
353	9	Well	20	Male	Hospital worker	Full time	80	No	No	No	Yes	Yes	Yes	Yes
354	8	Well	20	Female	Hospital worker	Full time	80	Yes	No	Yes	No	Yes	Yes	Yes
355	3	Unwell	30	Male	Hospital worker	Full time	80	No	Yes	No	No	Yes	No	No
356	7	Well	60	Male	Practitioner	Full time	80	Yes	No	No	No	No	No	Yes
357	6	Well	20	Male	Hospital worker	Full time	80	No	No	No	Yes	Yes	Yes	Yes
358	4	Unwell	40	Male	Hospital worker	Full time	80	Yes	No	No	No	Yes	Yes	No
359	6	Well	20	Male	Hospital worker	Full time	80	Yes	No	No	Yes	Yes	No	No
